# Supplementary material for: Pattern of Adiponectin, Osteocalcin, Irisin, FGF-21, and MCP-1 According to the Body Size Phenotype: Could They Be Markers of Metabolic Health in Mexican-Mestizo Middle-Aged Women?
Source: Metabolites. 2021 Nov 11;11(11):771. doi: 10.3390/metabo11110771 (PMC8619823; doi:10.3390/metabo11110771)
Supplement: Supplementary file 1 [file metabolites-11-00771-s001.zip]

Archive with 1 entries (1 files):
- Basurto et al. Supplementary Material 11.11.21.pdf
